# Supplementary material for: Addressing widespread misidentifications of traditional medicinal mushrooms in Sanghuangporus (Basidiomycota) through ITS barcoding and designation of reference sequences
Source: IMA Fungus. 2021 Apr 15;12:10. doi: 10.1186/s43008-021-00059-x (PMC8048060; doi:10.1186/s43008-021-00059-x)
Supplement: Supplementary file 2 — Additional file 2: Tree S2. The phylogenetic tree inferred from 269 ITS sequences. The topology was generated from the Bayesian inference algorithm and Bayesian posterior probabilities are presented at the nodes. [file 43008_2021_59_MOESM2_ESM.tre]

#NEXUS
begin taxa;
	dimensions ntax=269;
	taxlabels
	alpinus_Cui12474_MF772783
	alpinus_Cui12444_MF772782
	alpinus_Cui12485_MF772781
	alpinus_Cui9658_JQ860310
	alpinus_Cui9666_JQ860311
	alpinus_Cui9652_JQ860309
	alpinus_Cui9646_JQ860313
	alpinus_Yu35_JQ860312
	lonicerinus_Dai17093_MF772788
	lonicerinus_Dai17095_MF772787
	lonicerinus_TAA55696_MT348583
	lonicerinus_TAA55428_JN642575
	lonicerinus_TAA104264_AF534074
	lonicerinus_MG280_KU213573
	lonicerinus_MG281_KU213574
	weigelae_SFC2000011110_AF534067
	weigelae_Yuan5526_JN169786
	weigelae_Cui7176_JQ860320
	weigelae_Dai16072_MT348589
	weigelae_Dai16077_MF772794
	weigelae_Dai6352_JQ860317
	weigelae_Cui6012_JQ860319
	weigelae_Cui6010_JQ860318
	weigelae_Dai11694_JQ860315
	weigelae_Wei2267_JX069835
	weigelae_Wei2120_JQ860314
	weigelae_LWZ201508023_MT348590
	weigelae_LWZ201508025_MT348591
	weigelae_420526MF0201_MH142013
	weigelae_Dai15770_MF772795
	weigelae_WD1187_JN642598
	weigelae_WD1186_JN642597
	weigelae_WD1838_JN642596
	weigelae_WD1837_JN642595
	weigelae_WD1667_JN642594
	sanghuang_KM385537
	sanghuang_Wu09031_JN794061
	sanghuang_BZC_JN642587
	sanghuang_PL10_JN642588
	sanghuang_FS656179_KU867779
	sanghuang_FS656180_KU867780
	sanghuang_DGUM25004_AF080458
	sanghuang_NamsanNo1_AF080457
	sanghuang_KCTC6190_AF077678
	sanghuang_B2102212522_KT693275
	sanghuang_Batch1121921701_KT693244
	sanghuang_Batch2121921701_KT693246
	sanghuang_TH_JN642583
	sanghuang_MUCL47139_GU461973
	sanghuang_ATCC26710_AF153010
	sanghuang_ASI26010_KT862134
	sanghuang_ASI26011_KT862135
	sanghuang_JL01_MG062789
	sanghuang_IMSNU31014_AF082101
	sanghuang_ASI26022_KT862139
	sanghuang_PL5_EF095712
	sanghuang_DGUM25003_AF082102
	sanghuang_ASI26046_KT862144
	sanghuang_Dai12723_JQ860316
	sanghuang_ASI26070_KT862152
	sanghuang_CC_JN642581
	sanghuang_IFO6989_AY640937
	sanghuang_KFDA016_AY436626
	sanghuang_IFO6980_AF200226
	sanghuang_S3_MN153568
	sanghuang_FS656161_HM584806
	sanghuang_FS656160_GU903004
	sanghuang_BZA_JN642589
	sanghuang_TJ_JN642585
	sanghuang_SA01_EF694971
	sanghuang_PL0801_FJ940906
	sanghuang_TM_JN642583
	sanghuang_TN_JN642584
	sanghuang_CA_JN642579
	sanghuang_ASI26067_KT862151
	sanghuang_Cui14420_MF772790
	sanghuang_Cui14419_MF772789
	sanghuang_CB_JN642580
	sanghuang_ZhangjiaJie_MN242716
	sanghuang_SFC200011061_AF534064
	sanghuang_SFC200102121_AF534062
	sanghuang_LWZ201809273_MT348588
	sanghuang_AH3_MT421901
	sanghuang_DB1_MT421905
	sanghuang_HB_MT421907
	sanghuang_ZJ4_MT421913
	sanghuang_ZJ2_MT421911
	sanghuang_ASI26016_KT862136
	sanghuang_ASI26088_KT862159
	sanghuang_MPNU7016_AF153009
	sanghuang_ASI26114_KT862164
	sanghuang_ASI26074_KT862155
	sanghuang_ASI26039_KT862143
	sanghuang_ASI26025_KT862140
	sanghuang_ASI26066_KT862150
	sanghuang_ASI26049_KT862145
	sanghuang_KSSW01_EF506943
	sanghuang_ASI26054_KT862147
	sanghuang_ASI26026_KT862141
	sanghuang_AH1_MT421899
	sanghuang_AH2_MT421900
	sanghuang_AH4_MT421902
	sanghuang_AH5_MT421903
	sanghuang_BJ_MT421904
	sanghuang_JS1_MT421908
	sanghuang_ZJ1_MT421910
	sanghuang_ZJ5_MT421914
	sanghuang_ASI26082_KT862156
	sanghuang_ASI26073_KT862154
	sanghuang_ASI26115_KT862165
	sanghuang_ASI26062_KT862148
	sanghuang_ASI26021_KT862138
	sanghuang_LTCBS83_HQ845060
	sanghuang_ASI26063_KT862149
	sanghuang_NAAS00002_JN043317
	sanghuang_SS_MG209821
	sanghuang_WD2300_JN642578
	sanghuang_WD2261_JN642577
	sanghuang_WD1222_JN642576
	sanghuang_LT0802_HQ845059
	sanghuang_KABPL01_DQ462333
	sanghuang_ASI26071_KT862153
	sanghuang_KFDAP38_AY513234
	sanghuang_T004_JN642586
	sanghuang_KCTC16890_AY189708
	pilatii_BRNM771989_KT428764
	sp2_DLL2010102_KU139197
	sp2_DLL2010102_JQ673184
	vaninii_S2_MN153567
	vaninii_WN8213_HQ845052
	vaninii_WN8824_HQ845051
	vaninii_XZ01_MG062790
	vaninii_WN1_HQ845055
	vaninii_Cui14082_MF772793
	vaninii_Dai8236_MF772791
	vaninii_Cui9939_MF772792
	vaninii_DB2_MT421906
	vaninii_ZJ3_MT421912
	vaninii_JS2_MT421909
	vaninii_SFCC10209_AY558628
	vaninii_SFC200011067_AF534070
	vaninii_YC_JN887692
	vaninii_PB0802_FJ940907
	vaninii_SA06_EF694976
	vaninii_SA02_EF694972
	vaninii_SJ_JN887691
	vaninii_PB0808_FJ940913
	vaninii_PB0806_FJ940911
	vaninii_PB0803_FJ940908
	vaninii_FS656175_HM584811
	vaninii_MDJCBS87_DQ103884
	vaninii_S12_MT275660
	vaninii_SA05_EF694975
	vaninii_CJC01_JN642592
	vaninii_SA07_EF694977
	vaninii_KangNeng_MN242721
	vaninii_FS656170_GU903008
	vaninii_SA04_EF694974
	vaninii_Dai3624_JN642590
	vaninii_BZ2031_JN642593
	vaninii_SA03_EF694973
	vaninii_S1_MN153566
	vaninii_SFC200102122_AF534063
	vaninii_SFC970605_AF534071
	vaninii_WN0801_HQ845054
	vaninii_WN2_HQ845056
	vaninii_MPNU7013_AF153011
	vaninii_MPNU7012_AF153008
	vaninii_MPNU7010_AF153007
	vaninii_HZ01_MG062791
	vaninii_LTHG_HQ845061
	vaninii_PB0809_FJ940914
	vaninii_Yuan2764_KY328308
	vaninii_KFDA022_AY436624
	vaninii_HQ845058
	vaninii_WN4_HQ845065
	vaninii_Wei3382_JN169788
	vaninii_WN3624_HQ845050
	vaninii_KFDAP45_AY509201
	vaninii_KFDAP40_AY509199
	vaninii_Yuan5604_KY328307
	vaninii_JinZhai_MN242717
	vaninii_QianDaoHu_MN242718
	vaninii_BeiJing_MN242720
	vaninii_Korea_MN242719
	vaninii_Dai7011_JN642591
	vaninii_KFDAP36_AY509198
	vaninii_MPNU7006_AF200231
	vaninii_MPNU7005_AF200230
	vaninii_MPNU7004_AF200229
	vaninii_SH1_FJ190410
	vaninii_KFDA029_AY436625
	vaninii_KFDA015_AY436623
	vaninii_LC6686_MK818502
	vaninii_MPNU7007_AF200235
	vaninii_KFDA024_AY436627
	quercicola_Li1149_KY328312
	quercicola_Wei7575_MT348587
	quercicola_LWZ2017082113_MT348584
	quercicola_LWZ2017082118_MT348586
	quercicola_LWZ2017082114_MT348585
	quercicola_Wu18055_MK400424
	quercicola_Wu18053_MK400423
	quercicola_Wu18052_MK400422
	quercicola_Dai13947_KY328309
	quercicola_Li445_KY328311
	quercicola_Wu18074_MK729539
	quercicola_Wu18073_MK729540
	quercicola_Wu18072_MK729538
	quercicola_CBS28277_AY558642
	sp3_SFC200011064_AF534066
	weirianus_CBS61889_AY558654
	weirianus_IMSNU32021_AF110989
	microcystideus_O915609_KP030787
	sp1_AM08_JF895464
	sp1_AM19_JF895465
	sp1_F915611_JX985739
	sp1_Teng3279_JX985738
	baumii_Yuan4909_KY328310
	baumii_Yuan4929_KY328306
	baumii_Dai16900_MF772785
	baumii_Cui11769_MF772784
	baumii_KUC10644_MH168100
	baumii_SFCC50029_AY558608
	baumii_Dai2340_AF534069
	baumii_ASI26108_KT862162
	baumii_SFC05052767_AY972812
	baumii_Cui3573_JQ860307
	baumii_ASI26086_KT862157
	baumii_ASI26030_KT862142
	baumii_Dai3684_JN642568
	baumii_KUC2013080920_KJ668511
	baumii_SFC05051132_AY972811
	baumii_Dai3694_JN642569
	baumii_FS656165_HM584807
	baumii_FS656164_GU903007
	baumii_Cui11903_KY328305
	baumii_HLJU_KC312696
	baumii_SH3_FJ190412
	baumii_ASI26087_KT862158
	baumii_Dai3683_JN642567
	baumii_MDJCBS84_DQ103887
	baumii_SFC9604054_AF534068
	subbaumii_Yuan2444_JX069836
	subbaumii_Dai13360_MT343580
	subbaumii_BZ2030_JN642566
	subbaumii_BZ2029_JN642565
	subbaumii_SFC9705271_AF534073
	subbaumii_Wu091054_JN642570
	subbaumii_LWZ2019072218_MT348581
	lonicericola_BM8335_HQ845064
	lonicericola_BM3753_HQ845063
	lonicericola_Dai17304_MT348582
	lonicericola_Cui10994_MF772786
	lonicericola_Dai8376_JQ860308
	lonicericola_Dai8322_JN642571
	lonicericola_TAA105317_JN642572
	lonicericola_Dai8340_JN642574
	lonicericola_Dai8335_JN642573
	lonicericola_SFCC50032_AY558643
	lonicericola_HN100K9_KF589300
	ligneus_MG13_KR073082
	ligneus_MG12_KR073081
	zonatus_Cui6631_JQ860305
	zonatus_Dai10841_JQ860306
	zonatus_Cui8327_JX069837
	alpinus_Yuan6405_MT348578
	alpinus_Yuan6396_MT348577
	alpinus_Yuan6438_MT343579
;
end;
begin trees;
	tree con_50_majrule = [&U] (alpinus_Cui12474_MF772783[&length_mean=0.00121815386,prob_range={1.0,1.0},prob(percent)="100",prob_stddev=0.0,prob+-sd="100+-0",length_median=8.162231E-4,prob=1.0,length_95%HPD={2.594956E-7,0.003703793}]:8.162231E-4,alpinus_Cui12444_MF772782[&length_mean=0.00122936902,prob_range={1.0,1.0},prob(percent)="100",prob_stddev=0.0,prob+-sd="100+-0",length_median=8.251843E-4,p…
end;
begin figtree;
	set appearance.backgroundColorAttribute="User Selection";
	set appearance.backgroundColour=#-1;
	set appearance.branchColorAttribute="User Selection";
	set appearance.branchLineWidth=1.0;
	set appearance.foregroundColour=#-16777216;
	set appearance.selectionColour=#-2144520576;
	set branchLabels.colorAttribute="User Selection";
	set branchLabels.displayAttribute="Branch times";
	set branchLabels.fontName="sansserif";
	set branchLabels.fontSize=8;
	set branchLabels.fontStyle=0;
	set branchLabels.isShown=false;
	set branchLabels.significantDigits=4;
	set layout.expansion=2300;
	set layout.layoutType="RECTILINEAR";
	set layout.zoom=0;
	set nodeBars.barWidth=4.0;
	set nodeLabels.colorAttribute="User Selection";
	set nodeLabels.displayAttribute="prob";
	set nodeLabels.fontName="sansserif";
	set nodeLabels.fontSize=8;
	set nodeLabels.fontStyle=0;
	set nodeLabels.isShown=true;
	set nodeLabels.significantDigits=2;
	set polarLayout.alignTipLabels=false;
	set polarLayout.angularRange=0;
	set polarLayout.rootAngle=0;
	set polarLayout.rootLength=100;
	set polarLayout.showRoot=true;
	set radialLayout.spread=0.0;
	set rectilinearLayout.alignTipLabels=false;
	set rectilinearLayout.curvature=0;
	set rectilinearLayout.rootLength=100;
	set scale.offsetAge=0.0;
	set scale.rootAge=1.0;
	set scale.scaleFactor=1.0;
	set scale.scaleRoot=false;
	set scaleAxis.automaticScale=true;
	set scaleAxis.fontSize=8.0;
	set scaleAxis.isShown=false;
	set scaleAxis.lineWidth=1.0;
	set scaleAxis.majorTicks=1.0;
	set scaleAxis.origin=0.0;
	set scaleAxis.reverseAxis=false;
	set scaleAxis.showGrid=true;
	set scaleAxis.significantDigits=4;
	set scaleBar.automaticScale=true;
	set scaleBar.fontSize=10.0;
	set scaleBar.isShown=true;
	set scaleBar.lineWidth=1.0;
	set scaleBar.scaleRange=0.0;
	set scaleBar.significantDigits=4;
	set tipLabels.colorAttribute="User Selection";
	set tipLabels.displayAttribute="Names";
	set tipLabels.fontName="sansserif";
	set tipLabels.fontSize=8;
	set tipLabels.fontStyle=0;
	set tipLabels.isShown=true;
	set tipLabels.significantDigits=4;
	set trees.order=false;
	set trees.orderType="increasing";
	set trees.rooting=true;
	set trees.rootingType="Midpoint";
	set trees.transform=false;
	set trees.transformType="cladogram";
end;
